# Supplementary material for: Tenascin C-Guided Nanosystem for Precision Delivery of Obeticholic Acid in Liver Fibrosis Therapy
Source: Pharmaceutics. 2024 Dec 28;17(1):32. doi: 10.3390/pharmaceutics17010032 (PMC11768695; doi:10.3390/pharmaceutics17010032)
Supplement: Supplementary file 1 [file pharmaceutics-17-00032-s001.zip]

Archive with 1 entries (1 files):
- pharmaceutics-3382475-supplementary.pdf
